# Supplementary material for: From intent to implementation: Factors affecting public involvement in life science research
Source: PLoS One. 2021 Apr 28;16(4):e0250023. doi: 10.1371/journal.pone.0250023 (PMC8081191; doi:10.1371/journal.pone.0250023)
Supplement: S1 Appendix — (XLSX) [file pone.0250023.s008.xlsx]

## Sheet: Section 1
SECTION 1

## Sheet: Sections 2-6
Section	Question	Answer Options
2. Consent	Are you over 18?	Yes	No
	Do you consent to the non-commercial use the data you provide?	Yes	No
	Are you a researcher in the life sciences?	Yes	No
3. Research Details	What do you consider your primary research discipline?	1. Biochemistry and Chemical Biology;	2. Cancer Biology;	3. Cell Biology	4. Chromosomes and Gene Expression	5. Computational and Systems Biology	6. Developmental Biology	7. Ecology	8. Epidemiology and Global Health	9. Evolutionary Biology	10. Genetics and Genomics	11. Human Biology and Medicine	12. Immunology and Inflammation	13. Microbiology and Infectious Disease	14. Neuroscience	15. Physics of Living Systems/Biophysics	16. Plant Biology	17. Stem Cells and Regenerative Medicine	18. Structural Biology and Molecular Biophysics	19. Anatomy	20. Astrobiology	21. Biogeography	22. Biological engineering	23. Biomechanics	24. Biotechnology	25. Botany	26. Conservation biology	27. Molecular anthropology	28. Molecular biology	29. Nanobiology	30. Paleontology	31. Physiology	32. Quantum biology	33. Theoretical biology	34. Toxicology	Other
	Where do you primarily conduct your research?	Laboratory- University/Research Institute	Laboratory- Clinical/Hospital	Laboratory- Private/Commercial	Field- Public land (National)	Field- Private land (National)	Field- Public Land (International)	Field- Private Land (International)	Academic research in commercial lab	Commercial research in academic lab	In the community (local)	In the community (national)	In the community (international)	Public institution (e.g. museum)	Government Institution	Other
	In what region are you based?	Europe	North America & Canada	Central America and Carribean	South America	Australia/New Zealand/Polynesia	Africa	Middle East	Asia	Other
	What career stage are you?	Undergrad	Postgrad	Research Assistant	Postdoc	Research Fellow (less than 8 years research experience)	Research Fellow (more than 8 years research experience)	PI (less than 5 years PI experience)	PI (more than 5 years PI experience)	Commercial Scientist (less that 10 years)	Commercial Scientist (more than 10 years)	Other
4. Demographics	What is your sex?	Female	Male	Prefer not to say
	What is your age?	Free Text Answer
	What is your Nationality?	Free Text Answer
	What is your Ethnic/Cultural Background?	White European	White American	White (Arab)	White (Any other background)	Black African	Black American	Black (Arab)	Black (Any other background)	Asian European	Asian American	Asian (Any other background)	Latino American	Latino (Any Other Background)	Other (Including mixed backgrounds)
	Socio-economic background: At what age did your parent/guardian leave continuous full-time education?	up to 15	15-18	18-23	over 23
	Do you have a disability?	Vision	Hearing	Physical	Mental Health	Intellectual	Acquired Brain Injury	Autism Spectrum	No
5. Public Involvement Awareness and Experience	Have you applied for funding or ethics where there was a specific question on public involvement in research?	Yes	No
	Have you involved the public in your research?	Yes, one project	Yes, more than once	No
	Would you like to involve the public in your research?	Yes	No	Maybe
	As far as you know, does your research institute encourage the involvement of the public in research?	Yes	No	Don't Know
	As far as you know, does your research institute provide funding for the involvement of the public in research?	Yes	No	Don't Know
	As far as you know, does your research institute provide resources (excluding funding) for the involvement of the public in research?	Yes	No	Don't Know
	Have you been offered training to facilitate the involvement of public in your research?	Yes, by my research institute	Yes, by a research association	Yes, by a funding group	Yes, by a research charity	Yes, by a public (or patient) advocacy group	Yes, by a national body	Yes, by an international body	Yes, informally by a colleague with experience	No
	Have you completed any training to facilitate the involvement of the public in your research?	Yes	No	Currently undertaking training
	Are you aware of online resources to help facilitate public involvement in research?	Yes, within my research discipline	Yes, but not within my research discipline	No
	Have you used any online resources for the involvement of the public in research?	Yes, I found them helpful	Yes, but they were not helpful	No
6. Views on Public Involvement	Do you think public involvement in research is beneficial to research?	Yes	No	Maybe
	Do you think public involvement in research is beneficial to you as a researcher?	Yes	No	Maybe
	Do you think public involvement in research is beneficial to the general public?	Yes	No	Maybe
	Do you think you think some level of public involvement should be a requisite/part of the terms of funding for all research projects?	Yes, for publicly funded projects only	Yes, for all projects	Maybe, for publicly funded projects	Maybe, for all projects	No
	In your view, what are the institutional barriers to including public involvement in your research?	Free Text Answer
	In your view, what are the personal barriers (worries) that would prevent you including public involvement in your research?	Free Text Answer
	In your view, what are the research concerns that would prevent you including public involvement in your research?	Free Text Answer
	In your view, what are the facilitators that would encourage or help you involve the public in your research?	Free Text Answer
	If you have experience of including the public in your research, what were your main obstacles?	Free Text Answer
	If you have experience of including the public in your research, what are your key lessons learned?	Free Text Answer
	If you have experience of including the public in your research, what are your top tips to share with other researchers?	Free Text Answer

## Sheet: Section 7
SECTION 7
